# Supplementary material for: A Tool for Computation of Changes in Na+, K+, Cl− Channels and Transporters Due to Apoptosis by Data on Cell Ion and Water Content Alteration
Source: Front Cell Dev Biol. 2019 Apr 17;7:58. doi: 10.3389/fcell.2019.00058 (PMC6481184; doi:10.3389/fcell.2019.00058)
Supplement: Supplementary file 1 [file Data_Sheet_1.ZIP]

Archive with 5 entries (5 files):
- How to use the executable file to programme BEZ01B.doc
- RESB control.TXT
- DATAB control.TXT
- DATAB.TXT
- BEZ01B.TXT
