# Supplementary material for: A Tool for Computation of Changes in Na+, K+, Cl− Channels and Transporters Due to Apoptosis by Data on Cell Ion and Water Content Alteration
Source: Front Cell Dev Biol. 2019 Apr 17;7:58. doi: 10.3389/fcell.2019.00058 (PMC6481184; doi:10.3389/fcell.2019.00058)
Supplement: Supplementary file 1 [file Data_Sheet_1.ZIP › DATAB control.TXT]

            na0      k0  cl0       B0   kv   na      k     cl    beta  gamma  
      140.00   5.80 116.00  48.2 1.00  32.00 117.00  40.00  0.029 1.50
             pna      pk   pcl       inc        ikc     inkcc         hp    kb
          0.00410 0.03000 0.01250   0.000003   0.000000 0.00000000   200  0.000000
